# Supplementary material for: Transcriptome-based stemness indices analysis reveals platinum-based chemo-theraputic response indicators in advanced-stage serous ovarian cancer
Source: Bioengineered. 2021 Jul 16;12(1):3753–71. doi: 10.1080/21655979.2021.1939514 (PMC8806806; doi:10.1080/21655979.2021.1939514)
Supplement: Supplemental Material [file KBIE_A_1939514_SM3164.zip]

Archive with 2 entries (1 files):
- supplementary/
- supplementary/downloadFromZipFile11.pdf
